# Supplementary material for: CRISPR/Cas9-mediated targeted mutagenesis of GmTCP19L increasing susceptibility to Phytophthora sojae in soybean
Source: PLoS One. 2022 Jun 9;17(6):e0267502. doi: 10.1371/journal.pone.0267502 (PMC9182224; doi:10.1371/journal.pone.0267502)
Supplement: S1 Data — (ZIP) [file pone.0267502.s010.zip]

Archive with 123 entries (122 files):
- Figure 2B-GmTCP19L-SP1(1-bp deletion).jpg
- Figure 2B-GmTCP19L-SP1(2-bp deletion).jpg
- Figure 2B-GmTCP19L-SP1(WT).jpg
- Figure 2C-GmTCP19L-SP2(14-bp deletion).jpg
- Figure 2C-GmTCP19L-SP2(WT).jpg
- Figure 3-OFF1-WT.jpg
- Figure 3-OFF1.jpg
- Figure 3-OFF2-WT.jpg
- Figure 3-OFF2.jpg
- Figure 3-OFF3-WT.jpg
- Figure 3-OFF3.jpg
- Figure 3-OFF4-WT.jpg
- Figure 3-OFF4.jpg
- Figure 4A-0-1 bp deletion-1.jpg
- Figure 4A-0-1 bp deletion-2.jpg
- Figure 4A-0-14 bp deletion-1.jpg
- Figure 4A-0-14 bp deletion-2.jpg
- Figure 4A-0-2 bp deletion-1.jpg
- Figure 4A-0-2 bp deletion-2.jpg
- Figure 4A-0-WT-1.jpg
- Figure 4A-0-WT-2.jpg
- Figure 4A-3-1 bp deletion-1.jpg
- Figure 4A-3-1 bp deletion-2.jpg
- Figure 4A-3-14 bp deletion-1.jpg
- Figure 4A-3-14 bp deletion-2.jpg
- Figure 4A-3-2 bp deletion-1.jpg
- Figure 4A-3-2 bp deletion-2.jpg
- Figure 4A-3-WT-1.jpg
- Figure 4A-3-WT-2.jpg
- Figure 4A.jpg
- Figure 4B-Cas9.jpg
- Figure 4B-GmActin.jpg
- Figure 4B.xlsx
- Figure 5-1.jpg
- Figure 5-2.jpg
- Figure 5-3.jpg
- Figure 6A-1.jpg
- Figure 6A-2.jpg
- Figure 6BCD.xlsx
- Figure S1.jpg
- Supplementary Figure 4-GmTCP19L-SP1 (#01).jpg
- Supplementary Figure 4-GmTCP19L-SP1 (#02).jpg
- Supplementary Figure 4-GmTCP19L-SP1 (#07).jpg
- Supplementary Figure 4-GmTCP19L-SP1 (#08).jpg
- Supplementary Figure 4-GmTCP19L-SP1 (#10).jpg
- Supplementary Figure 4-GmTCP19L-SP1 (#20).jpg
- Supplementary Figure 4-GmTCP19L-SP1 (#21).jpg
- Supplementary Figure 4-GmTCP19L-SP1 (#51).jpg
- Supplementary Figure 4-GmTCP19L-SP1(WT).jpg
- Supplementary Figure 4-GmTCP19L-SP2 (#02).jpg
- Supplementary Figure 4-GmTCP19L-SP2 (#07).jpg
- Supplementary Figure 4-GmTCP19L-SP2 (#10).jpg
- Supplementary Figure 4-GmTCP19L-SP2 (#20).jpg
- Supplementary Figure 4-GmTCP19L-SP2 (#21).jpg
- Supplementary Figure 4-GmTCP19L-SP2 (#51).jpg
- Supplementary Figure 4-GmTCP19L-SP2(WT).jpg
- Table 1.xlsx
- Table 2.xlsx
- part of sequencing data/
- part of sequencing data/Figure 2B-GmTCP19L-SP1(1-bp deletion).ab1
- part of sequencing data/Figure 2B-GmTCP19L-SP1(2-bp deletion).ab1
- part of sequencing data/Figure 2B-GmTCP19L-SP1(WT).ab1
- part of sequencing data/Figure 2C-GmTCP19L-SP2(14-bp deletion).ab1
- part of sequencing data/Figure 2C-GmTCP19L-SP2(WT).ab1
- part of sequencing data/Figure 3-OFF1-WT.ab1
- part of sequencing data/Figure 3-OFF1.ab1
- part of sequencing data/Figure 3-OFF2-WT.ab1
- part of sequencing data/Figure 3-OFF2.ab1
- part of sequencing data/Figure 3-OFF3-WT.ab1
- part of sequencing data/Figure 3-OFF3.ab1
- part of sequencing data/Figure 3-OFF4-WT.ab1
- part of sequencing data/Figure 3-OFF4.ab1
- part of sequencing data/Supplementary Figure 4-GmTCP19L-SP1 (#01).ab1
- part of sequencing data/Supplementary Figure 4-GmTCP19L-SP1 (#02).ab1
- part of sequencing data/Supplementary Figure 4-GmTCP19L-SP1 (#07).ab1
- part of sequencing data/Supplementary Figure 4-GmTCP19L-SP1 (#08).ab1
- part of sequencing data/Supplementary Figure 4-GmTCP19L-SP1 (#10).ab1
- part of sequencing data/Supplementary Figure 4-GmTCP19L-SP1 (#20).ab1
- part of sequencing data/Supplementary Figure 4-GmTCP19L-SP1 (#21).ab1
- part of sequencing data/Supplementary Figure 4-GmTCP19L-SP1 (#51).ab1
- part of sequencing data/Supplementary Figure 4-GmTCP19L-SP1(WT).ab1
- part of sequencing data/Supplementary Figure 4-GmTCP19L-SP2 (#02).ab1
- part of sequencing data/Supplementary Figure 4-GmTCP19L-SP2 (#07).ab1
- part of sequencing data/Supplementary Figure 4-GmTCP19L-SP2 (#10).ab1
- part of sequencing data/Supplementary Figure 4-GmTCP19L-SP2 (#20).ab1
- part of sequencing data/Supplementary Figure 4-GmTCP19L-SP2 (#21).ab1
- part of sequencing data/Supplementary Figure 4-GmTCP19L-SP2 (#51).ab1
- part of sequencing data/Supplementary Figure 4-GmTCP19L-SP2(WT).ab1
- part of sequencing data/Table 1-heterozygous-SP1 (01').ab1
- part of sequencing data/Table 1-heterozygous-SP1 (01).ab1
- part of sequencing data/Table 1-heterozygous-SP1 (02').ab1
- part of sequencing data/Table 1-heterozygous-SP1 (02).ab1
- part of sequencing data/Table 1-heterozygous-SP1 (07').ab1
- part of sequencing data/Table 1-heterozygous-SP1 (07).ab1
- part of sequencing data/Table 1-heterozygous-SP1 (08').ab1
- part of sequencing data/Table 1-heterozygous-SP1 (08).ab1
- part of sequencing data/Table 1-heterozygous-SP1 (10').ab1
- part of sequencing data/Table 1-heterozygous-SP1 (10).ab1
- part of sequencing data/Table 1-heterozygous-SP1 (20').ab1
- part of sequencing data/Table 1-heterozygous-SP1 (20).ab1
- part of sequencing data/Table 1-heterozygous-SP1 (21').ab1
- part of sequencing data/Table 1-heterozygous-SP1 (21).ab1
- part of sequencing data/Table 1-heterozygous-SP1 (51'').ab1
- part of sequencing data/Table 1-heterozygous-SP1 (51').ab1
- part of sequencing data/Table 1-heterozygous-SP1 (51).ab1
- part of sequencing data/Table 1-heterozygous-SP1 (WT).ab1
- part of sequencing data/Table 1-heterozygous-SP2 (01').ab1
- part of sequencing data/Table 1-heterozygous-SP2 (01).ab1
- part of sequencing data/Table 1-heterozygous-SP2 (02').ab1
- part of sequencing data/Table 1-heterozygous-SP2 (02).ab1
- part of sequencing data/Table 1-heterozygous-SP2 (07').ab1
- part of sequencing data/Table 1-heterozygous-SP2 (07).ab1
- part of sequencing data/Table 1-heterozygous-SP2 (08').ab1
- part of sequencing data/Table 1-heterozygous-SP2 (08).ab1
- part of sequencing data/Table 1-heterozygous-SP2 (10').ab1
- part of sequencing data/Table 1-heterozygous-SP2 (10).ab1
- part of sequencing data/Table 1-heterozygous-SP2 (20').ab1
- part of sequencing data/Table 1-heterozygous-SP2 (20).ab1
- part of sequencing data/Table 1-heterozygous-SP2 (21').ab1
- part of sequencing data/Table 1-heterozygous-SP2 (21).ab1
- part of sequencing data/Table 1-heterozygous-SP2 (51').ab1
- part of sequencing data/Table 1-heterozygous-SP2 (51).ab1
- part of sequencing data/Table 1-heterozygous-SP2 (WT).ab1
