# Supplementary material for: CRISPR/Cas9-mediated targeted mutagenesis of GmTCP19L increasing susceptibility to Phytophthora sojae in soybean
Source: PLoS One. 2022 Jun 9;17(6):e0267502. doi: 10.1371/journal.pone.0267502 (PMC9182224; doi:10.1371/journal.pone.0267502)
Supplement: S1 Data — (ZIP) [file pone.0267502.s010.zip › Figure 4B.xlsx]

## Sheet: Sheet1
	WT-1	WT-2	WT-3	trp19-1	trp19-2	trp19-3
	1.78657	1.47238	1.76579	5.34786	6.78593	6.78526
	1.57833	1.54379	1.76327	5.87673	6.23759	6.32787
	1.57857	1.57967	1.77824	5.68328	7.32876	6.87657
AVERAGE	1.64782	1.53194	1.7691	5.63596	6.78409	6.66323
	WT	trp19
AVERAGE	1.64962	6.36109
STDEV	0.106068	0.564284

## Sheet: P. sojae
	WT-1	WT-2	1-bp deletion	1-bp deletion	2-bp deletion	2-bp deletion	14-bp deletion	14-bp deletion
	0.976478	1.14363	1.79768	1.75675	1.97658	1.86855	1.73457	1.62574
	0.964368	1.09467	1.78577	1.75635	1.98676	1.82546	1.67344	1.65429
	0.895638	1.08896	1.74432	1.66393	1.89676	1.82549	1.68445	1.64546
AVERAGE	0.945495	1.10909	1.77592	1.72568	1.95336	1.83983	1.69749	1.64183
	WT	1-bp deletion	2-bp deletion	14-bp deletion
AVERAGE	1.02729	1.7508	1.8966	1.66966
STDEV	0.094449	0.0290088	0.0655488	0.032133
