# Supplementary material for: CRISPR/Cas9-mediated targeted mutagenesis of GmTCP19L increasing susceptibility to Phytophthora sojae in soybean
Source: PLoS One. 2022 Jun 9;17(6):e0267502. doi: 10.1371/journal.pone.0267502 (PMC9182224; doi:10.1371/journal.pone.0267502)
Supplement: S1 Data — (ZIP) [file pone.0267502.s010.zip › Figure 6BCD.xlsx]

## Sheet: P.sojae
	WT-1	WT-2	WT-3	tcp19l-1	tcp19l-2	tcp19l-3
	1.78657	1.47238	1.76579	5.34786	6.78593	6.78526
	1.57833	1.54379	1.76327	5.87673	6.23759	6.32787
	1.57857	1.57967	1.77824	5.68328	7.32876	6.87657
AVERAGE	1.64782	1.53194	1.7691	5.63596	6.78409	6.66323
	WT	tcp19l
AVERAGE	1.64962	6.36109
STDEV	0.106068	0.564284

## Sheet: SOD
	WT-4	WT-5	WT-6	tcp19l-4	tcp19l-5	tcp19l-6
	117.568	106.546	117.266	44.3757	46.7346	46.7344
	115.765	105.674	117.735	44.3655	46.2757	46.3756
	115.845	105.377	117.785	43.6365	47.3564	46.4565
AVERAGE	116.393	105.866	117.595	44.1259	46.7889	46.5222
	WT	tcp19l
AVERAGE	113.284	45.8123
STDEV	5.77177	1.31171

## Sheet: POD
	WT-4	WT-5	WT-6	tcp19l-4	tcp19l-5	tcp19l-6
	1717.23	1686.25	1779.35	384.786	446.535	486.234
	1752.25	1678.88	1720.45	387.345	446.766	436.354
	1737.87	1759.87	1872.45	343.345	407.975	406.346
AVERAGE	1735.78	1708.33	1790.75	371.826	433.758	442.978
	WT	tcp19l
AVERAGE	1744.96	416.187
STDEV	37.5371	34.609
