# Supplementary material for: CRISPR/Cas9-mediated targeted mutagenesis of GmTCP19L increasing susceptibility to Phytophthora sojae in soybean
Source: PLoS One. 2022 Jun 9;17(6):e0267502. doi: 10.1371/journal.pone.0267502 (PMC9182224; doi:10.1371/journal.pone.0267502)
Supplement: S1 Data — (ZIP) [file pone.0267502.s010.zip › Table 1.xlsx]

## Sheet: Sheet1
Table 1. CRISPR/Cas9-mediated targeted mutagenesis of GmTCP19L in the T1 generation
T1 lines with tcp19l mutations	No. of plants sequenced	No. of homozygous tcp19l mutants	No. of heterozygous tcp19l mutants	No. of plants with no mutation
tcp19l-SP1-T1#01	26	0	18	8
tcp19l-SP1-T1#02	18	9	7	2
tcp19l-SP1-T1#07	26	7	16	3
tcp19l-SP1-T1#08	12	0	7	5
tcp19l-SP1-T1#10	12	0	12	0
tcp19l-SP1-T1#20	44	0	32	12
tcp19l-SP1-T1#21	77	13	43	21
tcp19l-SP1-T1#51	11	0	8	3
tcp19l-SP2-T1#02	18	5	7	6
tcp19l-SP2-T1#07	26	8	17	1
tcp19l-SP2-T1#10	12	0	6	6
tcp19l-SP2-T1#20	44	0	26	18
tcp19l-SP2-T1#21	77	0	28	49
tcp19l-SP2-T1#51	11	2	9	0
