# Supplementary material for: CRISPR/Cas9-mediated targeted mutagenesis of GmTCP19L increasing susceptibility to Phytophthora sojae in soybean
Source: PLoS One. 2022 Jun 9;17(6):e0267502. doi: 10.1371/journal.pone.0267502 (PMC9182224; doi:10.1371/journal.pone.0267502)
Supplement: S1 Data — (ZIP) [file pone.0267502.s010.zip › Table 2.xlsx]

## Sheet: Sheet1
Table 2. Identifying ‘transgene-clean’ homozygous tcp19l mutants from T1 and T2 generations
T1 homozygous tcp19l mutants	T-DNA in the T1 homozygous tcp19l mutants	No. of the progeny plants identified	No. of the T2 ‘transgene-clean’ homozygous tcp19l mutants
tcp19l-SP1-T1#02.03	T-DNA-free	16	16
tcp19l-SP1-T1#02.08	T-DNA-free	15	15
